# Supplementary material for: Reuse of Textile Waste to Production of the Fibrous Antibacterial Membrane with Filtration Potential
Source: Nanomaterials (Basel). 2021 Dec 24;12(1):50. doi: 10.3390/nano12010050 (PMC8746662; doi:10.3390/nano12010050)
Supplement: Supplementary file 1 [file nanomaterials-12-00050-s001.zip]

Archive with 1 entries (1 files):
- nanomaterials-1463261-supplementary.pdf
